# Supplementary material for: Bio-Insecticide of Thymus vulgaris and Ocimum basilicum Extract from Cell Suspensions and Their Inhibitory Effect against Serine, Cysteine, and Metalloproteinases of the Red Palm Weevil (Rhynchophorus ferrugineus)
Source: Insects. 2021 Apr 30;12(5):405. doi: 10.3390/insects12050405 (PMC8147177; doi:10.3390/insects12050405)
Supplement: Supplementary file 1 [file insects-12-00405-s001.zip]

Archive with 1 entries (1 files):
- insects-1194671-s-4.30.pdf
